# Supplementary material for: Chemical Profile and Related Antioxidant and Anti-Inflammatory Activities of Leaf Essential Oil from Aspilia rudis Oliv. & Hiern
Source: Plants (Basel). 2026 Mar 11;15(6):865. doi: 10.3390/plants15060865 (PMC13029662; doi:10.3390/plants15060865)
Supplement: Supplementary file 1 [file plants-15-00865-s001.zip]

Archive with 1 entries (1 files):
- plants-4159853-supplementary.pdf
